# Supplementary material for: Grazing pressure-induced shift in planktonic bacterial communities with the dominance of acIII-A1 actinobacterial lineage in soda pans
Source: Sci Rep. 2020 Nov 16;10:19871. doi: 10.1038/s41598-020-76822-8 (PMC7669872; doi:10.1038/s41598-020-76822-8)
Supplement: Supplementary file 1 — Supplementary Information 1. [file 41598_2020_76822_MOESM1_ESM.xlsx]

## Sheet: Table S1
Supplementary Table S1. Physicochemical characteristics and selected biological variables of the water samples studied
Sample code	Sampling date	Depth cm	Temperature °C	pH	Conductivity µS cm-1	Chlorophyll a µg l-1	Salinity g l-1	DOC mg l-1	POC1 mg l-1	ISS1 mg l-1	Prokaryotic cell number cells ml-1	CyP2 biomass µg l-1	EuAPP3 biomass µg l-1	Nanoplanktonic algal biomass µg l-1	Rotatoria individuum l-1	Cladocera individuum l-1	Copepoda individuum l-1
SO02	17 April 2013	50	17	8.3	1880	1.5	1.5	84.22	0.79	2.64	2.39325e+07	0	0	14	52	95.48	99.44
SO03	30 May 2013	45	17	8.5	2980	3.6	2.4	144.38	4.23	24.07	1.42383e+07	0	0	152	1352	80.23	133.42
SO04	18 June 2013	35	29.9	8.7	3800	0.5	3.0	174.37	0.01	6.49	1.75707e+07	0	0	4	n.d.	n.d.	n.d.
SO05	24 July 2013	18	25.4	9.1	7850	1.8	6.3	349.92	4.9	7.07	2.27208e+08	0	0	35	837	338.66	10.25
SO06	2013-08-16	10	27.3	9.6	23600	463.0	18.9	1164.2	59	232	1.03243e+08	3515.11	63.7736	32150	1603	0	0.9
SO09	2013-11-19	4	8	10.0	11400	348.9	9.1	626.14	45.78	173.22	7.24013e+07	0	3077.08	5960	0	0.13	4.78
SO10	2013-12-09	9	3.5	9.9	7790	340.0	6.2	533.32	12.53	91.97	3.13963e+07	70	2680.85	2918	n.d.	n.d.	n.d.
SO11	2014-01-10	8.5	5.4	9.9	9500	379.0	7.6	594.54	18.68	221.32	4.6694e+07	0	2375.57	11670	0	0.1	12.4
SO12	2014-02-26	18	7	9.1	4500	148.5	3.6	276.25	17.67	87.66	3.12625e+07	0	494.245	8160	0.4	2.4	2.2
SO13	2014-03-26	13	11.4	9.2	6800	64.9	5.4	448.62	10.16	19.17	4.74406e+08	0	7.5921	11840	8	234	272
SO14	2014-04-23	8	20.8	9.3	10700	49.4	8.6	682.27	15.16	139.34	n.d.	0	114.261	75	4	46	68
SO15	2014-05-22	12.5	24.7	9.3	7700	2.2	6.2	466.43	10.495	0.375	n.d.	0	2.65723	0	209.2	92.8	13.6
SO16	2014-06-18	7	23.8	9.6	15000	92.0	12.0	829.895	25.015	114.985	1.29568e+08	8.92679	186.006	2710	450.6	1.4	1.2
ZA02	2013-04-17	45	24.1	9.1	2430	6.8	1.9	30.89	5.93	1499.07	1.8098e+07	0	159.434	0	0	7.05	49.82
ZA03	2013-05-30	31	17	9.3	3020	11.7	2.4	32.79	4.78	791.22	3.86746e+07	0	207.264	0	283	8.49	151.5
ZA04	2013-06-18	32	26.1	9.2	3300	1.7	2.6	31.85	8.11	648.56	2.11162e+07	7.84772	151.842	0	n.d.	n.d.	n.d.
ZA05	2013-07-24	20	30.8	9.5	5500	3.8	4.4	49.66	3.9	371.6	2.95784e+07	16.4802	159.434	0	115	148.5	255.75
ZA06	2013-08-16	13	30.2	9.8	9410	44.1	7.5	75.13	8.82	446.56	1.02048e+08	4216.19	1594.34	39	2	60.53	393.2
ZA07	2013-09-24	13	16	10.0	12300	153.2	9.8	92.37	36.33	2227.67	1.60427e+08	3515.78	14933.7	0	5148	149.6	2393.6
ZA08	2013-10-17	6	16.5	10.1	8000	259.8	6.4	59.52	40.62	2031.38	6.87867e+07	542.474	14455.4	0	2304	295.68	360.96
ZA09	2013-11-19	3.5	10.6	10.2	9400	430.2	7.5	74.25	41.1	1678.9	1.08228e+08	1052.9	126661	0	882	324	666
ZA10	2013-12-09	6	4.1	10.2	6400	455.7	5.1	58.86	36.68	1114.99	6.57066e+07	549.341	114084	40	n.d.	n.d.	n.d.
ZA11	2014-01-10	4	5.7	10.2	8000	1043.7	6.4	64.45	73.54	456.46	1.70358e+08	206.003	183349	0	0	19.5	742
ZA12	2014-02-26	12	9.6	9.6	4800	1499.4	3.8	40.945	85.515	4437.81	5.33927e+07	1510.69	313554	0	0	21	1563.1
ZA13	2014-03-26	6.5	14.4	9.7	6400	2555.5	5.1	52.885	126.895	1809.11	3.84495e+08	494.407	180479	3450	3.2	96	987.8
ZA14	2014-04-23	2.5	24.6	9.7	9000	822.0	7.2	73.84	147.17	1526.83	n.d.	68.6676	129407	0	8	428	710
ZA15	2014-05-22	3	28	9.4	8300	59.6	6.6	97.415	54.83	3215.17	1.92394e+08	824.011	20726.4	0	43.2	14160	17760
ZA16	2014-06-18	2	28.4	9.9	21200	199.0	17.0	217.19	21.675	132.825	9.06787e+07	2.7467	403.9	0	99	0	0.8
ZA17	2014-07-29	7	31.4	9.7	12600	6.8	10.1	141.88	8	502	62026095	144.151	61.9803	0	26.4	396.8	419.2
n.d. - no data
1POC = TOC - DOC; ISS = TSS - POC
2CyP - cyanobacterial plankton
3EuAPP - eukaryotic autrotrophic picoplankton (= pico-sized eukaryotic algae)

## Sheet: Table S2
Supplementary Table S2. Eukaryotic nanoplanktonic algae detected in the pans and their estimated biomass based on light microscopic identification
turbid pan (Zab-szék)
Sampling date	2013-04-17	2013-05-30	2013-06-18	2013-07-24	2013-08-16	2013-09-24	2013-10-17	2013-11-19	2013-12-09	2014-01-10	2014-02-26	2014-03-26	2014-04-23	2014-05-22	2014-06-18	2014-07-29
Cryptomonas sp. (µg l-1)	0	0	0	0	0	0	0	0	0	0	0	3450	0	0	0	0
Chlamydomonas sp. (µg l-1)	0	0	0	0	26.5	0	0	0	0	0	0	0	0	0	0	0
Nitzschia palea (µg l-1)	0	0	0	0	12	0	0	0	40	0	0	0	0	0	0	0
Sum of the biomass of eukaryotic nanoplanktonic algae (µg l-1)	0	0	0	0	38.5	0	0	0	40	0	0	3450	0	0	0	0
colored pan (Sós-ér)
Sampling date	2013-04-17	2013-05-30	2013-06-18	2013-07-24	2013-08-16	2013-09-24	2013-10-17	2013-11-19	2013-12-09	2014-01-10	2014-02-26	2014-03-26	2014-04-23	2014-05-22	2014-06-18	2014-07-29
Euglena sp. (µg l-1)	0	0	0	0	4000	n.a.	n.a.	520	2340	8250	3960	9600	0	0	1200	n.a.
Phacus sp. (µg l-1)	0	0	0	0	0	n.a.	n.a.	0	0	0	0	2240	0	0	500	n.a.
Cryptomonas sp. (µg l-1)	6	0	0	0	0	n.a.	n.a.	0	0	0	0	0	0	0	0	n.a.
Rhodomonas sp. (µg l-1)	3	0	4	0	0	n.a.	n.a.	0	0	0	0	0	0	0	0	n.a.
Tribonema sp. (µg l-1)	0	150	0	0	0	n.a.	n.a.	0	0	0	0	0	0	0	0	n.a.
Carteria sp. (µg l-1)	0	0	0	0	0	n.a.	n.a.	2040	600	0	0	0	0	0	0	n.a.
Chlamydomonas sp. (µg l-1)	5.3	0	0	0	28150	n.a.	n.a.	3400	40	3420	4200	0	75	0	30	n.a.
Nitzschiasp. (µg l-1)	0	2	0	10.4	0	n.a.	n.a.	0	8	0	0	0	0	0	0	n.a.
Naviculasp. (µg l-1)	0	0	0	0	0	n.a.	n.a.	0	0	0	0	0	0	0	980	n.a.
Cocconeissp. (µg l-1)	0	0	0	12	0	n.a.	n.a.	0	0	0	0	0	0	0	0	n.a.
Cymbella sp. (µg l-1)	0	0	0	13	0	n.a.	n.a.	0	0	0	0	0	0	0	0	n.a.
Sum of the biomass of eukaryotic nanoplanktonic algae (µg l-1)	14.3	152	4	35.4	32150	n.a.	n.a.	5960	2988	11670	8160	11840	75	0	2710	n.a.
n.a. - not applicable

## Sheet: Table S3
Supplementary Table S3. Reference chloroplast 16S rRNA gene sequences generated in this study
Strain code	Type strain	Taxonomic identity	Isolation source	Taxonomic reference	16S rRNA gene GenBank Acc. No.*	Method applied for 16S rRNA gene sequence determination	Applied primers	Primer reference
ACT 0622	no	Chloroparva sp.	Böddi-szék soda pan, Hungary	1, 2	MK397007	cloning and sequencing	OXY107F-OXY1313R	5
ACT 0605	no	Choricystis sp.	Böddi-szék soda pan, Hungary	3	MK397008	direct sequencing	OXY107F-OXY1313R	5
ACT 0607	no	Choricystis sp.	Böddi-szék soda pan, Hungary	3	MK397009	direct sequencing	OXY107F-OXY1313R	5
ACT 1006	no	Mychonastes sp.	Ruster Poschen soda pan (Seewinkel region), Austria	4	MK397011	direct sequencing	OXY107F-OXY1313R	5
ACT 1015	no	Nannochloris bacillaris	Lake Balaton, Hungary	4	MK397010	direct sequencing	CYA106F-CYA781R	6
SAG 55.87	yes	Pseudochloris wilhelmii	seawater aquarium, Germany	2	MK397012	direct sequencing	OXY107F-OXY1313R	5
*sequences with bold letters were determined in this study
References:
(1) Somogyi B, Felföldi T, Solymosi K, Makk J, Homonnay ZG, Horváth G, Turcsi E, Böddi B, Márialigeti K, Vörös L. 2011. Chloroparva pannonica gen. et sp. nov. Trebouxiophyceae, Chlorophyta) – a new picoplanktonic green alga from a turbid, shallow soda pan. Phycologia 50: 1-10.
(2) Somogyi, B., Felföldi, T., Solymosi, K., Flieger, K., Márialigeti, K., Böddi, B., Vörös, L. 2013. One step closer to eliminating nomenclatural problems of minute coccoid green algae: Pseudochloris wilhelmii gen. et sp. nov. (Trebouxiophyceae, Chlorophyta). European Journal of Phycology 48: 427-436.
(3) Boglárka Somogyi and Tamás Felföldi, unpublished results
(4) Somogyi B, Felföldi T, V.-Balogh K, Boros E, Pálffy K, Vörös L. 2016. The role and composition of winter picoeukaryotic assemblages in shallow Central European great lakes. Journal of Great Lakes Research 42: 1420-1431.
(5) Fuller NJ, Marie D, Partensky F, Vaulot D, Post AF, Scanlan DJ. 2003. Clade-specific 16S ribosomal DNA oligonucleotides reveal the predominance of a single marine Synechococcus clade throughout a stratified water column in the Red Sea. Applied and Environmental Microbiology 69: 2430-2443.
(6) Nübel U, Garcia-Pichel F, Muyzer G. 1997. PCR primers to amplify 16S rRNA genes from Cyanobacteria. Applied and Environmental Microbiology 63: 3327-3332.

## Sheet: Table S4
Supplementary Table S4. The abundance of bacterial OTUs based on the subsampled 16S rRNA gene amplicon read set. For sample codes, see Table 1.
Sample Code	Otu0001	Otu0002	Otu0003	Otu0004	Otu0005	Otu0006	Otu0007	Otu0008	Otu0009	Otu0010	Otu0011	Otu0012	Otu0013	Otu0014	Otu0015	Otu0016	Otu0017	Otu0018	Otu0019	Otu0020	Otu0021	Otu0022	Otu0023	Otu0024	Otu0025	Otu0026	Otu0027	Otu0028	Otu0029	Otu0030	Otu0031	Otu0032	Otu0033	Otu0034	Otu0035	Otu0036	Otu0037	Otu0038	Otu0039	Otu0040	Otu0041	Otu0042	Otu0043	Otu0044	Otu0045	Otu0046	Otu0047	Otu0048	Otu0049
SO02	89	0	0	0	0	0	0	56	146	1097	0	0	0	0	0	0	0	0	0	0	0	0	0	0	0	0	0	0	48	0	0	0	1	0	0	0	0	40	0	0	0	0	0	0	0	0	41	0	0
SO03	146	0	0	0	0	0	0	186	734	5	0	0	1	0	0	5	0	0	0	0	0	0	0	0	0	0	0	0	81	1	0	0	0	0	0	0	0	161	0	10	0	0	0	0	0	105	3	3	0
SO04	226	0	0	0	0	0	0	149	241	10	0	0	0	0	0	20	0	0	0	0	0	0	0	0	0	0	0	0	159	0	0	0	26	0	0	0	0	0	0	171	0	0	0	0	0	94	56	0	233
SO05	539	0	0	0	0	0	0	18	16	0	0	32	0	0	0	92	0	0	146	0	0	30	0	0	0	0	0	0	132	0	0	0	60	8	0	0	0	4	15	8	28	0	0	0	0	29	99	0	12
SO06	274	4	113	54	13	0	82	0	0	0	4	0	3	205	21	14	0	5	2	11	0	24	0	0	0	0	0	0	0	0	0	0	0	6	3	41	0	0	6	0	0	0	0	0	54	0	12	0	0
SO09	93	0	64	18	0	28	127	0	0	0	0	0	13	0	431	2	0	2	3	7	0	27	0	1	0	0	5	22	3	0	0	3	10	20	82	38	0	0	5	0	2	3	0	0	0	0	2	1	0
SO10	43	0	11	6	0	32	118	0	0	0	0	5	38	3	905	8	0	1	4	6	0	11	0	0	0	0	17	3	0	0	4	7	17	23	42	10	0	0	2	0	0	0	0	0	0	0	0	0	0
SO11	118	0	15	12	1	285	184	2	0	0	0	46	42	3	18	42	0	0	5	24	0	21	0	0	0	0	0	1	0	3	49	26	5	50	155	37	0	0	1	0	0	0	0	0	0	0	4	0	1
SO12	155	0	3	0	5	192	18	8	0	48	0	17	53	39	12	118	0	0	1	7	0	12	0	0	0	0	1	0	2	101	369	10	21	22	3	4	0	0	0	2	3	0	0	0	0	0	4	2	0
SO13	459	0	23	4	4	0	48	26	0	0	0	55	4	5	61	91	0	2	57	4	0	54	0	0	0	0	0	0	30	8	27	0	17	12	10	62	0	0	3	8	0	1	0	0	0	2	49	14	0
SO14	1021	0	3	0	10	0	1	37	3	2	0	14	0	1	9	50	0	2	12	0	0	15	0	0	0	0	0	2	8	101	12	1	111	10	0	3	0	100	0	6	1	1	0	0	0	0	35	1	0
SO15	359	5	2	2	3	0	0	18	0	1	0	37	0	1	12	17	0	0	112	0	0	79	0	0	0	0	0	0	4	186	0	0	6	11	0	1	0	0	1	198	313	0	0	0	0	5	17	0	51
SO16	147	0	100	3	6	40	12	0	0	0	12	1	22	99	26	48	0	11	8	2	6	126	0	0	0	0	0	0	0	0	0	0	0	2	0	19	0	0	4	0	0	0	0	0	10	0	6	1	3
ZA02	80	0	3	37	0	87	4	430	0	1	0	3	29	6	0	45	0	5	14	5	0	14	0	0	0	0	3	14	15	13	7	13	4	3	0	2	1	0	3	3	0	1	4	0	0	0	0	0	0
ZA03	198	0	10	30	11	17	0	46	0	1	3	39	80	67	0	5	55	20	3	3	34	22	1	67	79	0	0	4	5	24	12	0	1	0	0	6	68	0	10	0	0	9	33	0	1	1	0	0	0
ZA04	276	0	31	10	21	14	0	46	0	0	4	119	20	13	0	6	48	11	33	1	29	14	21	0	56	0	0	0	2	10	13	1	1	0	0	0	29	0	14	0	1	64	60	0	0	5	1	0	0
ZA05	303	1	201	61	95	0	0	15	0	0	20	70	2	5	0	20	26	63	81	1	0	7	231	0	47	0	0	0	0	1	4	0	2	1	0	0	41	0	4	0	3	0	4	0	0	50	0	0	19
ZA06	169	472	310	27	55	5	5	0	0	0	17	15	3	11	0	8	19	44	9	19	3	10	59	0	9	0	0	0	0	0	1	0	0	1	0	5	16	0	32	0	1	2	6	0	1	3	0	0	2
ZA07	154	378	140	68	59	56	25	0	0	0	54	11	15	7	0	13	23	42	1	54	35	5	7	20	10	22	1	11	0	0	2	4	2	4	0	12	10	0	34	0	1	3	4	0	10	0	0	8	0
ZA08	207	84	101	74	45	43	53	0	0	0	24	14	16	10	0	8	21	41	5	40	19	11	0	0	8	33	2	20	0	0	2	35	0	12	54	12	2	0	4	0	1	12	0	0	3	0	0	28	0
ZA09	168	51	9	21	52	4	47	0	0	0	68	0	58	121	0	15	4	3	0	71	15	3	0	2	4	37	34	51	1	0	0	2	0	45	2	18	4	0	4	0	0	0	1	288	4	0	0	58	0
ZA10	141	12	29	40	28	53	61	0	0	0	39	3	126	74	0	16	2	28	6	45	12	7	0	11	4	29	108	139	3	0	14	134	1	83	1	6	1	0	4	0	0	0	0	34	3	0	0	36	0
ZA11	111	12	8	14	14	13	185	3	0	0	62	0	226	30	0	19	0	14	4	23	1	1	0	52	4	72	205	51	11	0	4	73	0	32	0	0	2	0	7	0	0	0	1	0	0	0	1	15	0
ZA12	89	9	4	65	9	110	89	6	0	0	40	0	31	23	0	36	4	2	3	18	7	4	0	203	9	25	95	11	1	0	1	90	106	9	0	5	1	0	2	0	3	1	2	0	2	0	1	29	0
ZA13	74	36	5	54	9	64	118	6	0	0	40	1	34	36	0	46	7	0	1	39	37	12	0	114	54	86	67	41	1	0	8	6	2	6	0	1	6	0	2	0	0	0	2	0	1	0	0	22	0
ZA14	89	83	27	82	11	137	173	0	0	0	22	1	18	80	0	95	6	18	2	19	50	3	0	1	28	177	6	27	0	0	2	3	1	3	0	0	4	0	3	0	0	0	0	0	9	0	0	2	0
ZA15	341	5	46	143	110	8	19	4	0	0	51	49	47	16	0	19	180	43	20	8	3	0	0	0	18	1	1	2	3	1	0	4	1	10	0	1	41	6	5	1	0	2	0	20	86	0	3	13	0
ZA16	1056	3	9	245	76	1	24	0	0	0	125	2	0	10	0	1	119	2	2	2	0	0	0	0	0	0	0	1	0	0	0	0	0	10	29	0	0	0	2	0	0	0	0	0	31	0	1	2	0
ZA17	415	108	330	60	204	20	2	0	0	0	38	0	22	11	0	0	6	51	59	0	0	7	0	0	0	5	0	5	0	0	0	0	20	1	78	21	0	0	17	0	0	2	0	0	9	0	0	3	0
[truncated: 2,205 more columns]
